# Supplementary material for: S Phase Duration Is Determined by Local Rate and Global Organization of Replication
Source: Biology (Basel). 2022 May 7;11(5):718. doi: 10.3390/biology11050718 (PMC9139170; doi:10.3390/biology11050718)
Supplement: Supplementary file 1 [file biology-11-00718-s001.zip]

Archive with 1 entries (1 files):
- biology-1698572-supplementary.pdf
